# Supplementary material for: Association Between Cumulative Chemotherapy Exposure and Survival Outcomes in Advanced Biliary Tract Cancer
Source: Cancers (Basel). 2026 Jul 15;18(14):2263. doi: 10.3390/cancers18142263 (PMC13406718; doi:10.3390/cancers18142263)
Supplement: Supplementary file 1 [file cancers-18-02263-s001.zip]

Archive with 1 entries (1 files):
- cancers-4379801-supplementary.pdf
